# Supplementary material for: The Survival and Physiological Response of Calliptamus abbreviatus Ikonn (Orthoptera: Acrididae) to Flavonoids Rutin and Quercetin
Source: Insects. 2024 Feb 1;15(2):95. doi: 10.3390/insects15020095 (PMC10888613; doi:10.3390/insects15020095)
Supplement: Supplementary file 1 [file insects-15-00095-s001.zip]

Archive with 1 entries (1 files):
- insects-2836388-supplementary.pdf
